# Supplementary material for: Alveolar and Bronchial Nitric Oxide Parameters in Pre-Capillary Pulmonary Hypertension
Source: Biomedicines. 2025 Dec 1;13(12):2957. doi: 10.3390/biomedicines13122957 (PMC12730688; doi:10.3390/biomedicines13122957)
Supplement: Supplementary file 1 [file biomedicines-13-02957-s001.zip]

Archive with 1 entries (1 files):
- biomedicines-3985282-supplementary.pdf
